# Supplementary material for: Sequential versus Standard Triple Therapy for First-Line Helicobacter pylori Eradication: An Update
Source: Antibiotics (Basel). 2024 Jan 30;13(2):136. doi: 10.3390/antibiotics13020136 (PMC10885881; doi:10.3390/antibiotics13020136)
Supplement: Supplementary file 1 [file antibiotics-13-00136-s001.zip]

Archive with 1 entries (1 files):
- antibiotics-2800062-supplementary material.pdf
